# Supplementary material for: Untangling the contributions of meteorological conditions and human mobility to tropospheric NO2 in Chinese mainland during the COVID-19 pandemic in early 2020
Source: Natl Sci Rev. 2021 Apr 9;8(11):nwab061. doi: 10.1093/nsr/nwab061 (PMC8083328; doi:10.1093/nsr/nwab061)
Supplement: nwab061_Supplemental_Files [file nwab061_supplemental_files.zip]

Archive with 2 entries (2 files):
- Supplementary Data File.pdf
- supplement.docx
